# Supplementary material for: Modular actin nano-architecture enables podosome protrusion and mechanosensing
Source: Nat Commun. 2019 Nov 15;10:5171. doi: 10.1038/s41467-019-13123-3 (PMC6858452; doi:10.1038/s41467-019-13123-3)
Supplement: Supplementary file 10 — Source Data [file 41467_2019_13123_MOESM10_ESM.xlsx]

## Sheet: Fig 1a
Distance from center	Actin	Average	Stdev	WASP	Average	Stdev		FWHM	Actin	WASP			Actin	WASP			Actin	WASP
1.4		0.0453816	0.193294		0.0105079	0.128557			0.840441	0.515671		Minimum	0.2697	0.1808		Exp1	0.73686	0.417856
1.33		0.0362773	0.191762		0.00851566	0.126682			0.929617	0.428257		25% Percentile	0.5844	0.3143		Exp2	0.785187	0.361721
1.26		0.0433222	0.187687		0.0365061	0.145716			0.574889	0.363964		Median	0.714	0.3694		Exp3	0.719642	0.362203
1.19		0.0640463	0.196164		0.0381629	0.142269			0.68258	0.514226		75% Percentile	0.8273	0.4311
1.12		0.0453503	0.178136		0.0246224	0.147928			0.804426	0.5849		Maximum	2.172	0.5932
1.05		0.0813588	0.185918		0.0138163	0.134575			0.693941	0.361114						P value	0.00017166
0.98		0.107066	0.1974		0.0266541	0.150936			0.787384	0.567057		Mean	0.7455	0.3791
0.91		0.145449	0.1967		0.0254224	0.144396			0.512063	0.373809		Std. Deviation	0.2761	0.08724
0.84		0.186562	0.190054		0.0306064	0.138033			0.724171	0.41884
0.77		0.216672	0.199191		0.0377895	0.142924			0.593767	0.413023
0.7		0.244175	0.195403		0.0337239	0.157378			0.669469	0.402844
0.63		0.310193	0.210919		0.0518328	0.158213			0.554699	0.519601
0.56		0.368415	0.221984		0.0931498	0.180259			0.789468	0.467163
0.49		0.414969	0.199024		0.125738	0.179587			0.651576	0.393614
0.42		0.502301	0.204864		0.21595	0.199232			0.627472	0.477808
0.35		0.562588	0.207843		0.30046	0.205307			0.723257	0.430095
0.28		0.623053	0.222955		0.422682	0.211016			0.670676	0.414014
0.21		0.711654	0.2206		0.573565	0.23258			0.750544	0.397991
0.14		0.804654	0.225222		0.719034	0.22911			0.813718	0.409497
0.07		0.950909	0.22306		0.903957	0.225515			0.753777	0.36229
0		1	0.206915		1	0.215053			0.68849	0.552677
-0.07		0.903073	0.215567		0.915474	0.220772			0.640037	0.448165
-0.14		0.791692	0.232034		0.744217	0.228786			0.551138	0.416925
-0.21		0.680158	0.219208		0.568007	0.238205			0.598932	0.520655
-0.28		0.605724	0.208079		0.419073	0.223961			0.72625	0.443951
-0.35		0.510264	0.194155		0.313412	0.22022			0.661291	0.428514
-0.42		0.465515	0.21373		0.216295	0.195304			0.709644	0.443325
-0.49		0.398047	0.190196		0.136251	0.178782			0.593497	0.427339
-0.56		0.367169	0.199579		0.0953708	0.167207			1.28688	0.45523
-0.63		0.316787	0.194816		0.0557313	0.156232			0.697854	0.302634
-0.7		0.245235	0.187621		0.0545905	0.147004			0.34148	0.290108
-0.77		0.219509	0.198373		0.0194029	0.142414			1.61796	0.362882
-0.84		0.174934	0.190729		0.0274559	0.155037			0.805999	0.310945
-0.91		0.106344	0.17277		0.0178942	0.144698			0.86547	0.467526
-0.98		0.102308	0.182304		0.0230191	0.144387			0.661532	0.381779
-1.05		0.0832406	0.185978		0.00806638	0.138998			1.39604	0.456877
-1.12		0.0580359	0.177275		0.027219	0.143947			1.20475	0.525418
-1.19		0.0363586	0.178074		0.0154017	0.129159			0.713989	0.488099
-1.26		0.0154674	0.170612		0.0245602	0.155653			0.490275	0.313076
-1.33		0.0106569	0.170661		0.0310814	0.153217			0.868526	0.573663
-1.4		0.0246399	0.203988		0.0504159	0.151344			0.516734	0.314276
									0.618058	0.397962
									0.505382	0.404385
									0.643671	0.398836
									0.516875	0.30679
									0.79022	0.511771
									0.841173	0.241606
									0.722092	0.420187
									0.718029	0.322824
									0.482659	0.362104
									1.4901	0.396412
									0.970163	0.432732
									0.465325	0.332546
									0.781072	0.296231
									0.656811	0.386608
									0.781489	0.456754
									2.17188	0.363406
									0.342728	0.312465
									0.590843	0.372694
									2.03764	0.432003
									1.07988	0.394241
									0.355709	0.315285
									0.707857	0.387067
									0.711008	0.406311
									0.676072	0.29106
									0.784459	0.539006
									0.826943	0.534741
									0.477841	0.25791
									0.827609	0.31428
									0.752802	0.299113
									0.854164	0.34554
									0.878547	0.563209
									0.321144	0.272429
									0.546264	0.418164
									0.630547	0.301768
									0.672343	0.325714
									0.548594	0.349454
									0.80838	0.471328
									0.577865	0.47898
									0.950097	0.586265
									0.760708	0.321494
									1.10187	0.403857
									0.870945	0.346213
									1.58411	0.321996
									0.974618	0.312987
									0.598104	0.311769
									0.826487	0.180779
									0.441701	0.359454
									0.482984	0.346438
									1.08434	0.282605
									0.485257	0.382417
									0.756845	0.299887
									0.676217	0.566337
									0.488532	0.341558
									0.484882	0.203251
									0.546175	0.296749
									0.483037	0.19813
									0.778921	0.241217
									0.36481	0.280745
									0.833512	0.275648
									0.634129	0.563939
									0.881563	0.349336
									0.792542	0.451402
									0.944714	0.457525
									0.943024	0.484554
									0.485239	0.323493
									0.749914	0.401084
									0.696012	0.369927
									0.827781	0.387926
									0.81133	0.480871
									0.929494	0.36168
									0.803114	0.371707
									0.693855	0.388087
									0.947319	0.369422
									0.703847	0.438835
									0.766533	0.430188
									0.269687	0.593239
									0.597561	0.499395
									0.845767	0.515801
									0.686196	0.346257
									0.619445	0.400777
									0.840268	0.355966
									0.81924	0.334048
									0.722869	0.344078
									0.523012	0.401898
									0.529954	0.455883
									0.678924	0.345808
									0.568472	0.449255
									0.565066	0.32014
									0.601299	0.391867
									0.432346	0.364974
									0.954495	0.357368
									0.494389	0.417847
									0.799942	0.258496
									0.82022	0.329726
									0.511717	0.510578
									0.974829	0.381028
									0.786097	0.385713
									0.897364	0.330531
									0.715389	0.269815
									0.73016	0.244853
										0.289316
										0.422498
										0.365056
										0.334269
										0.340163
										0.33681
										0.269907
										0.339336
										0.407898
										0.253154
										0.361339
										0.398334
										0.363516
										0.196431
										0.336036
										0.287951
										0.350555
										0.469998
										0.347029
										0.337775
										0.349657
										0.420591
										0.289737
										0.24071
										0.303045
										0.260697
										0.387108
										0.3076
										0.244919
										0.435382
										0.295541
										0.433534
										0.244617
										0.277205
										0.250694
										0.294801

## Sheet: Fig 1b
Distance from center	Actin	Average	Stdev	Arp3	Average	Stdev		FWHM	Actin	Arp3			Actin	Arp3			Actin	Arp3
1.4		0.0438019	0.170264		0.0266546	0.163327			0.820111	0.482457		Minimum	0.1255	0.05235		Exp1	0.751951	0.377873
1.33		0.0227325	0.182538		0.0322479	0.161114			0.695711	0.461208		25% Percentile	0.5856	0.3045		Exp2	0.724943	0.392994
1.26		0.0172	0.183751		0.056244	0.169982			0.85346	0.452787		Median	0.7184	0.3963		Exp3	0.611772	0.431755
1.19		0.0480203	0.155828		0.0418848	0.179928			0.701741	0.345609		75% Percentile	0.8147	0.502
1.12		0.0632914	0.182918		0.0389108	0.164631			0.916646	0.474048		Maximum	1.037	0.7003
1.05		0.0930743	0.178098		0.0301925	0.160466			0.897917	0.356973						P value	0.00298565
0.98		0.132211	0.188078		0.0429039	0.180924			0.862899	0.372989		Mean	0.6915	0.3999
0.91		0.159953	0.204627		0.0925924	0.176902			0.829766	0.394576		Std. Deviation	0.1719	0.1478
0.84		0.198738	0.193686		0.0936226	0.161435			0.616223	0.425287
0.77		0.260429	0.188449		0.126311	0.178144			0.809787	0.394672
0.7		0.313027	0.193135		0.136836	0.190562			0.686501	0.369821
0.63		0.356728	0.195721		0.118164	0.200301			0.919021	0.301488
0.56		0.438143	0.19397		0.186555	0.209554			0.733808	0.300645
0.49		0.517307	0.209708		0.258195	0.21586			0.732703	0.43308
0.42		0.581349	0.207095		0.256733	0.212507			0.658743	0.498723
0.35		0.659706	0.209968		0.361605	0.209977			0.792867	0.28563
0.28		0.695663	0.196134		0.457939	0.235899			0.728394	0.398015
0.21		0.803994	0.208509		0.568409	0.247219			0.755992	0.367288
0.14		0.918023	0.19767		0.766324	0.267846			0.805164	0.404803
0.07		0.982164	0.195063		0.94921	0.258127			0.778856	0.415318
0		1	0.197418		1	0.254102			0.709676	0.426488
-0.07		0.928173	0.194986		0.894345	0.272995			0.700851	0.361066
-0.14		0.84758	0.205264		0.698816	0.266225			0.679826	0.244241
-0.21		0.738695	0.202646		0.537589	0.249512			0.730913	0.452017
-0.28		0.650635	0.200122		0.415356	0.23486			0.871464	0.328003
-0.35		0.601509	0.181264		0.368064	0.217842			0.824181	0.361335
-0.42		0.51414	0.208127		0.252288	0.212796			0.44195	0.600708
-0.49		0.427976	0.203071		0.19834	0.197133			0.669701	0.457148
-0.56		0.396734	0.20259		0.203872	0.182074			0.866443	0.321101
-0.63		0.341434	0.198837		0.172998	0.179558			0.65627	0.257024
-0.7		0.27904	0.196664		0.142035	0.182057			0.872536	0.329306
-0.77		0.21467	0.189237		0.109306	0.175617			0.906977	0.461619
-0.84		0.185047	0.194931		0.124901	0.195963			0.58735	0.598528
-0.91		0.131	0.18305		0.100733	0.181356			0.928113	0.645316
-0.98		0.107312	0.175762		0.0810467	0.179625			0.650783	0.42535
-1.05		0.0577072	0.168631		0.0957773	0.183716			0.793473	0.396092
-1.12		0.0524045	0.17116		0.0693838	0.183727			0.670563	0.288032
-1.19		0.0278377	0.172757		0.114503	0.188626			0.743812	0.360083
-1.26		0.0204449	0.172698		0.10354	0.184895			0.720996	0.281477
-1.33		0.0393148	0.184038		0.0467422	0.177633			0.629242	0.280193
-1.4		0.0527698	0.186946		0.10533	0.1781			0.907578	0.226108
									0.610238	0.325122
									0.885294	0.389227
									0.710128	0.341467
									0.704984	0.513746
									0.702633	0.355458
									0.569423	0.342409
									0.737256	0.356753
									0.319385	0.369676
									0.273943	0.447459
									0.637246	0.621246
									0.756348	0.434779
									0.315404	0.382281
									0.659598	0.258008
									0.453984	0.402269
									0.468365	0.252594
									0.639582	0.37169
									0.707223	0.606296
									0.689359	0.448995
									0.894201	0.392434
									0.807834	0.311244
									0.675696	0.259328
									0.802444	0.257072
									0.895719	0.279174
									0.812974	0.426214
									0.815641	0.344747
									0.489125	0.39379
									0.9357	0.460447
									0.765472	0.500585
									0.523746	0.689336
									0.86702	0.395039
									0.279684	0.33642
									0.444879	0.262327
									0.42292	0.263258
									0.768841	0.342776
									0.841819	0.399956
									0.87834	0.095455
									0.956564	0.230145
									0.885671	0.285492
									0.670997	0.426688
									0.929852	0.174764
									0.817923	0.227997
									0.764033	0.352647
									0.628346	0.283633
									0.936264	0.228581
									0.825159	0.526237
									0.720841	0.369631
									0.776542	0.469094
									0.900079	0.538825
									0.863859	0.337462
									0.918669	0.408633
									0.963892	0.405548
									0.839192	0.430694
									0.933551	0.466602
									0.797907	0.392922
									0.728629	0.52607
									0.874476	0.282472
									0.675079	0.51749
									0.752677	0.404708
									0.718411	0.574225
									0.721146	0.291481
									0.647635	0.1951
									0.588841	0.305507
									0.729566	0.409026
									0.901163	0.292181
									0.561859	0.359143
									0.758415	0.468863
									1.03655	0.460933
									0.813747	0.370969
									0.673373	0.328109
									0.460863	0.299162
									0.844656	0.215855
									0.867799	0.261161
									0.798667	0.185609
									0.701109	0.058708
									0.774975	0.408773
									0.792184	0.68787
									0.847301	0.548305
									0.766698	0.660952
									0.660956	0.499002
									0.472806	0.556315
									0.51001	0.533323
									0.530568	0.386447
									0.671121	0.162985
									0.456824	0.396284
									0.434016	0.420536
									0.771577	0.514618
									0.583932	0.060241
									0.702953	0.081876
									0.555499	0.550968
									0.731212	0.49995
									0.954557	0.421709
									0.797738	0.506093
									0.37863	0.676734
									0.7608	0.539397
									0.69295	0.521029
									0.642479	0.066734
									0.803014	0.45194
									0.485412	0.7003
									0.725491	0.509859
									0.385823	0.104068
									0.396838	0.333557
									0.480477	0.354346
									0.517372	0.262521
									0.725551	0.295964
									0.633614	0.365959
									0.62595	0.408318
									0.471291	0.405153
									0.488185	0.33877
									0.708998	0.275582
									0.655209	0.277392
									0.706369	0.543515
									0.567949	0.551107
									0.524918	0.575914
									0.495339	0.326756
									0.391955	0.394583
									0.436969	0.492556
									0.125474	0.557417
									0.532137	0.463153
									0.726935	0.396237
									0.562139	0.372535
									0.493484	0.543807
									0.195991	0.606885
									0.391323	0.619662
									0.445293	0.521582
										0.194305
										0.358221
										0.387471
										0.05235
										0.653997
										0.676146
										0.32174
										0.543154
										0.522846
										0.374827
										0.403634
										0.14551
										0.243983
										0.678506
										0.595718
										0.11581
										0.577121
										0.495014
										0.16971
										0.593635
										0.101355
										0.102297
										0.642557
										0.342955
										0.558301
										0.227618
										0.415783
										0.367043
										0.346237
										0.626388
										0.4069
										0.653343
										0.41663
										0.477518
										0.410175
										0.450615
										0.339831
										0.660822
										0.111956
										0.054587
										0.531194
										0.206733
										0.656881
										0.461242
										0.691746
										0.538837
										0.653864
										0.431461
										0.643273
										0.466718
										0.666306
										0.546798
										0.080349

## Sheet: Fig 1c
Distance from center	Actin	Average	Stdev	Alpha-Actinin	Average	Stdev
1.54		0.1028	0.0789512		0.236335	0.131621
1.4		0.104015	0.0830708		0.201092	0.117736
1.26		0.0996008	0.0783854		0.206699	0.121037
1.12		0.0697483	0.0554281		0.19819	0.115666
0.98		0.0607174	0.0451277		0.189535	0.110141
0.84		0.0494642	0.033222		0.206882	0.111248
0.7		0.107517	0.0589695		0.332987	0.154649
0.56		0.23448	0.0969679		0.563209	0.220229
0.42		0.454907	0.125775		0.822677	0.262491
0.28		0.700674	0.118958		0.950215	0.25872
0.14		0.899707	0.100028		0.987462	0.244511
0		1	0.0889187		0.951193	0.242833
-0.14		0.895404	0.10035		0.97339	0.251311
-0.28		0.696689	0.123313		0.970062	0.255985
-0.42		0.449791	0.128338		0.862072	0.258456
-0.56		0.21843	0.0868303		0.602006	0.227846
-0.7		0.0842618	0.0443511		0.381172	0.165263
-0.84		0.0347293	0.0233226		0.23088	0.119784
-0.98		0.0390458	0.0296404		0.202105	0.110653
-1.12		0.0571236	0.0447055		0.177838	0.102362
-1.26		0.0837983	0.0653253		0.204474	0.116996
-1.4		0.11349	0.0871031		0.239855	0.138272
-1.54		0.120652	0.092108		0.255732	0.143482

## Sheet: Fig 1f
AlphaActinin profile	Distance from center	AlphaActinin	Average	Stdev	Actin	Average	Stdev
	-1.6		0.0222967	0.031296		0.0379871	0.010429
	-1.56		0.0201057	0.0304144		0.0365976	0.0113037
	-1.52		0.017402	0.0294087		0.0343971	0.0116607
	-1.48		0.0145205	0.0283055		0.0319893	0.0110091
	-1.44		0.010783	0.0273863		0.029772	0.0104834
	-1.4		0.00673707	0.0264035		0.0271544	0.0102967
	-1.36		0.00416337	0.0254668		0.023889	0.00982987
	-1.32		0.00271414	0.0248657		0.0205064	0.00923697
	-1.28		0.00117319	0.0243964		0.0172788	0.00893468
	-1.24		0	0.0240365		0.0139195	0.00832023
	-1.2		0.000228217	0.0243553		0.0106014	0.00679841
	-1.16		0.00106856	0.0254045		0.00731804	0.00516776
	-1.12		0.00187937	0.0266149		0.00425433	0.00388269
	-1.08		0.00435779	0.0273185		0.00182153	0.00290567
	-1.04		0.00894563	0.0279642		0.00053136	0.00216087
	-1		0.0173462	0.0282489		0	0.00209994
	-0.96		0.0291657	0.028641		0.000289107	0.00277444
	-0.92		0.0456916	0.0285567		0.00130391	0.0037939
	-0.88		0.067029	0.0288869		0.00360406	0.00456508
	-0.84		0.0932334	0.0298844		0.00803738	0.00532897
	-0.8		0.124208	0.0319044		0.0151033	0.00647558
	-0.76		0.162869	0.0348222		0.0245813	0.00802209
	-0.72		0.212199	0.0384576		0.03673	0.0102815
	-0.68		0.274606	0.0432305		0.0524983	0.0136982
	-0.64		0.355345	0.0476221		0.072841	0.0178402
	-0.6		0.456245	0.0513327		0.0993306	0.022351
	-0.56		0.570484	0.0542798		0.133083	0.027329
	-0.52		0.688798	0.0549633		0.174902	0.0326316
	-0.48		0.801416	0.0509218		0.226166	0.0374922
	-0.44		0.898817	0.0412762		0.289316	0.0415724
	-0.4		0.96886	0.0261068		0.365413	0.0441105
	-0.36		1	0.00876046		0.451713	0.0438459
	-0.32		0.985629	0.0186505		0.54456	0.0404154
	-0.28		0.925769	0.0423478		0.640132	0.0343298
	-0.24		0.832111	0.0673966		0.733238	0.0273821
	-0.2		0.718878	0.0911812		0.81789	0.0203034
	-0.16		0.602467	0.112854		0.889327	0.013179
	-0.12		0.497868	0.131038		0.94559	0.00708225
	-0.08		0.418293	0.144493		0.982994	0.00246893
	-0.04		0.375705	0.151404		1	0.000769711
	0		0.375705	0.151404		1	0
	0.04		0.418293	0.144493		0.982994	0.00232836
	0.08		0.497868	0.131038		0.94559	0.00539243
	0.12		0.602467	0.112854		0.889327	0.0107675
	0.16		0.718878	0.0911812		0.81789	0.0188564
	0.2		0.832111	0.0673966		0.733238	0.0291417
	0.24		0.925769	0.0423478		0.640132	0.0390576
	0.28		0.985629	0.0186505		0.54456	0.0465985
	0.32		1	0.00876046		0.451713	0.0507818
	0.36		0.96886	0.0261068		0.365413	0.0517409
	0.4		0.898817	0.0412762		0.289316	0.0498006
	0.44		0.801416	0.0509218		0.226166	0.0450972
	0.48		0.688798	0.0549633		0.174902	0.0392657
	0.52		0.570484	0.0542798		0.133083	0.0342491
	0.56		0.456245	0.0513327		0.0993306	0.0301562
	0.6		0.355345	0.0476221		0.072841	0.0260134
	0.64		0.274606	0.0432305		0.0524983	0.0219966
	0.68		0.212199	0.0384576		0.03673	0.0182287
	0.72		0.162869	0.0348222		0.0245813	0.0148182
	0.76		0.124208	0.0319044		0.0151033	0.0117581
	0.8		0.0932334	0.0298844		0.00803738	0.00939522
	0.84		0.067029	0.0288869		0.00360406	0.00764482
	0.88		0.0456916	0.0285567		0.00130391	0.00654156
	0.92		0.0291657	0.028641		0.000289107	0.0059341
	0.96		0.0173462	0.0282489		0	0.00562316
	1		0.00894563	0.0279642		0.00053136	0.00605771
	1.04		0.00435779	0.0273185		0.00182153	0.00659593
	1.08		0.00187937	0.0266149		0.00425433	0.00693598
	1.12		0.00106856	0.0254045		0.00731804	0.00752956
	1.16		0.000228217	0.0243553		0.0106014	0.00858528
	1.2		0	0.0240365		0.0139195	0.00985423
	1.24		0.00117319	0.0243964		0.0172788	0.0110671
	1.28		0.00271414	0.0248657		0.0205064	0.0120364
	1.32		0.00416337	0.0254668		0.023889	0.012868
	1.36		0.00673707	0.0264035		0.0271544	0.0133508
	1.4		0.010783	0.0273863		0.029772	0.0134769
	1.44		0.0145205	0.0283055		0.0319893	0.0137327
	1.48		0.017402	0.0294087		0.0343971	0.0141923
	1.52		0.0201057	0.0304144		0.0365976	0.0146787
	1.56		0.0222967	0.031296		0.0379871	0.0148467

## Sheet: Fig 1g
Alpha-Actinin	FWHM			FWHM
	0.399691		Minimum	0.119
	0.299159		25% Percentile	0.3243
	0.478802		Median	0.3865
	0.312245		75% Percentile	0.4518
	0.392822		Maximum	0.881
	0.3429
	0.440617		Mean	0.3949
	0.467438		Std. Deviation	0.1015
	0.375415
	0.370235
	0.399095
	0.459
	0.335188
	0.47698
	0.354788
	0.289867
	0.390967
	0.479744
	0.33741
	0.316986
	0.6135
	0.372321
	0.488047
	0.412432
	0.426865
	0.39991
	0.487815
	0.270903
	0.317245
	0.384162
	0.44063
	0.259786
	0.237822
	0.467377
	0.311555
	0.261956
	0.343677
	0.279194
	0.400055
	0.308503
	0.333193
	0.290328
	0.501836
	0.50945
	0.263984
	0.288026
	0.367272
	0.601765
	0.487558
	0.471437
	0.394406
	0.471102
	0.480902
	0.332075
	0.419837
	0.32105
	0.340837
	0.298179
	0.572556
	0.292615
	0.489243
	0.265217
	0.499279
	0.438762
	0.292137
	0.880908
	0.473616
	0.288379
	0.416295
	0.315974
	0.311821
	0.458912
	0.446492
	0.306747
	0.267531
	0.346905
	0.374043
	0.157878
0.63859	0.349136
0.78924	0.501211
0.938679	0.537272
0.83201	0.327785
1.0036	0.303844
0.911145	0.303267
0.756322	0.453261
0.92249	0.242534
0.740223	0.312496
0.896896	0.297147
0.722055	0.22574
0.769118	0.530578
0.962104	0.244567
0.729298	0.456446
0.986998	0.359972
0.81808	0.394828
0.667041	0.429249
0.875474	0.403071
0.773292	0.448254
0.974293	0.397721
0.706995	0.29211
0.688132	0.39986
0.755463	0.290613
0.861506	0.262166
0.782853	0.301523
0.977488	0.460934
0.756066	0.294316
1.03302	0.37203
0.817772	0.33942
0.791296	0.370723
0.796408	0.315425
0.603548	0.332808
0.747473	0.288642
0.806707	0.297178
0.74749	0.341056
0.714522	0.336062
0.597852	0.270752
0.839176	0.342025
0.686607	0.249842
0.701538	0.339851
0.825573	0.243865
0.954107	0.248474
0.728007	0.315227
0.668749	0.446268
0.608066	0.45865
0.827032	0.372236
0.802514	0.400636
0.787666	0.347448
0.764082	0.236427
0.618026	0.445098
0.622098	0.261427
1.31391	0.288427
0.538236	0.219817
0.670214	0.181662
0.563429	0.208619
0.844909	0.256201
0.576207	0.419631
0.687538	0.409325
0.506482	0.493991
0.67417	0.70803
0.380977	0.324996
0.682697	0.287273
0.443931	0.376917
0.437162	0.393453
0.501213	0.441461
	0.486093
0.784987	0.532144
0.4787	0.404825
0.963054	0.510079
0.594173	0.448905
0.534846	0.449189
0.678514	0.386558
0.640389	0.368105
0.947487	0.435966
0.601862	0.281691
0.798635	0.412083
0.695234	0.512587
0.563926	0.411046
0.499585	0.486163
0.881765	0.56156
0.626457	0.501791
0.723317	0.385588
0.705364	0.354966
0.851446	0.341063
0.539353	0.370586
0.559656	0.32648
0.832078	0.333285
0.638267	0.41077
0.59867	0.429954
0.74023	0.424915
0.671263	0.38658
0.814936	0.510507
0.59829	0.339587
0.712893	0.420214
0.652404	0.24909
0.805279	0.376077
0.627455	0.386626
0.604394	0.347714
0.808809	0.478269
0.46202	0.342551
1.76886	0.377945
0.637515	0.4747
0.819178	0.511023
0.712756	0.36076
	0.624467
2.36836	0.324724
0.660891	0.380406
0.598072	0.387388
0.497671	0.398312
0.56995	0.386252
0.656507	0.333986
0.485641	0.456464
0.660854	0.344098
0.636622	0.375957
0.541138	0.27036
0.704012	0.322196
0.513283	0.436657
0.521734	0.401089
0.5798	0.333289
0.617159	0.322077
0.586995	0.566329
0.676131	0.490896
0.734509	0.440029
0.753907	0.384434
0.819407	0.367412
0.654398	0.399715
0.667662	0.262667
0.648169	0.478222
0.74829	0.273632
1.31317	0.545287
0.468846	0.617998
0.762279	0.438199
2.58073	0.352988
0.609862	0.326926
0.516701	0.434374
0.699942	0.363663
0.670467	0.397196
2.49442	0.416333
	0.464972
0.785614	0.374327
0.947278	0.445804
0.724869	0.372858
1.019	0.458187
0.932172	0.447897
0.821572	0.415207
0.820434	0.28464
0.924654	0.624363
1.08307	0.425952
1.05843	0.604911
0.912241	0.380461
1.038	0.747931
1.02913	0.344298
0.697087	0.17942
1.026	0.303346
0.689266	0.28655
1.00573	0.512598
0.998552	0.350502
0.841474	0.350567
1.0579	0.32792
0.780469	0.434484
0.930426	0.422397
0.846588	0.338661
1.0843	0.27907
0.869782	0.329467
0.71181	0.466155
0.725109	0.301884
0.634463	0.302103
0.760141	0.324395
0.764682	0.430275
0.895448	0.377859
0.719048	0.428238
0.725992	0.409954
0.858525	0.362152
0.739994	0.610897
1.16175	0.405997
0.733458	0.409556
0.852036	0.374105
0.85779	0.471345
0.59509	0.37071
0.68404	0.479706
0.746972	0.42959
0.746212	0.257098
0.777668	0.426383
0.864942	0.306011
0.814913	0.494617
0.939858	0.388203
0.68668	0.338422
0.704373	0.415432
0.808705	0.467926
0.762843	0.416638
0.714058	0.434403
0.838984	0.516808
0.67073	0.457937
0.742086	0.119145
0.773417	0.302707
0.64884	0.514704
0.67548	0.321423
0.586638	0.650175
1.09711	0.516319
0.705484	0.512537
0.698235	0.317379
0.695417	0.428302
0.669584	0.329394
0.64216	0.509987
0.612244	0.709155
0.493042	0.42618
	0.296259
	0.263183
	0.345839
	0.498957
	0.348798
	0.328275
	0.223385
	0.348762
	0.481907
	0.331206
	0.513095
	0.338678
	0.499429
	0.423933
	0.475896
	0.449809
	0.372594
	0.413578
	0.434458
	0.444434
	0.552951
	0.769985
	0.322744
	0.432022
	0.45109
	0.304603
	0.414595
	0.515785
	0.383085
	0.381002
	0.287173
	0.348612
	0.354205
	0.506557
	0.433553
	0.301155
	0.31457
	0.406037
	0.573597
	0.388628
	0.350337
	0.551342
	0.474218
	0.580766
	0.343198
	0.377142
	0.335314
	0.363073
	0.393697
	0.44129
	0.453293
	0.412049
	0.419994
	0.29364
	0.432577
	0.381675
	0.297352
	0.31991
	0.397482
	0.306802
	0.452303
	0.433198
	0.61072
	0.256838
	0.594788
	0.558687
	0.637049
	0.373949

## Sheet: Fig 1h
Alpha-Actinin	Diameter			Diameter
	0.793413		Minimum	0.381
	1.0127		25% Percentile	0.6356
	0.826233		Median	0.7401
	0.963848		75% Percentile	0.8392
	0.775675		Maximum	2.581
	0.808325
	0.804316		Mean	0.768
	0.839115		Std. Deviation	0.2499
	0.675397
	0.804144
	0.845897
	0.677271
	0.910533
	0.786562
	0.630919
	0.66246
	0.534926
	0.950368
	0.760501
	0.920434
	0.86066
	0.662527
	0.929846
	1.1185
	0.927466
	0.759755
	0.628125
	0.629354
	0.88009
	0.953158
	0.713886
	0.603938
	0.928245
	0.742793
	0.810788
	0.757703
	1.01794
	0.935742
	0.740842
	0.634549
	0.653914
	0.81495
	0.76864
	0.640265
	0.753469
	0.635302
	0.620761
	0.751717
	0.777698
	0.574659
	0.642292
	0.741444
	0.635037
	0.758994
	0.565266
	0.672222
	0.532054
	0.591272
	0.773735
	0.465507
	1.47488
	0.68073
	0.429644
	0.564134
	0.551341
	0.567424
	0.537554
	0.554524
	0.456482
	0.533657
	0.73129
	0.528197
	0.905298
	1.08414
	0.527774
	1.01815
	0.496905
	0.63859
	0.78924
	0.938679
	0.83201
	1.0036
	0.911145
	0.756322
	0.92249
	0.740223
	0.896896
	0.722055
	0.769118
	0.962104
	0.729298
	0.986998
	0.81808
	0.667041
	0.875474
	0.773292
	0.974293
	0.706995
	0.688132
	0.755463
	0.861506
	0.782853
	0.977488
	0.756066
	1.03302
	0.817772
	0.791296
	0.796408
	0.603548
	0.747473
	0.806707
	0.74749
	0.714522
	0.597852
	0.839176
	0.686607
	0.701538
	0.825573
	0.954107
	0.728007
	0.668749
	0.608066
	0.827032
	0.802514
	0.787666
	0.764082
	0.618026
	0.622098
	1.31391
	0.538236
	0.670214
	0.563429
	0.844909
	0.576207
	0.687538
	0.506482
	0.67417
	0.380977
	0.682697
	0.443931
	0.437162
	0.501213
	0.784987
	0.4787
	0.963054
	0.594173
	0.534846
	0.678514
	0.640389
	0.947487
	0.601862
	0.798635
	0.695234
	0.563926
	0.499585
	0.881765
	0.626457
	0.723317
	0.705364
	0.851446
	0.539353
	0.559656
	0.832078
	0.638267
	0.59867
	0.74023
	0.671263
	0.814936
	0.59829
	0.712893
	0.652404
	0.805279
	0.627455
	0.604394
	0.808809
	0.46202
	1.76886
	0.637515
	0.819178
	0.712756
	2.36836
	0.660891
	0.598072
	0.497671
	0.56995
	0.656507
	0.485641
	0.660854
	0.636622
	0.541138
	0.704012
	0.513283
	0.521734
	0.5798
	0.617159
	0.586995
	0.676131
	0.734509
	0.753907
	0.819407
	0.654398
	0.667662
	0.648169
	0.74829
	1.31317
	0.468846
	0.762279
	2.58073
	0.609862
	0.516701
	0.699942
	0.670467
	2.49442
	0.785614
	0.947278
	0.724869
	1.019
	0.932172
	0.821572
	0.820434
	0.924654
	1.08307
	1.05843
	0.912241
	1.038
	1.02913
	0.697087
	1.026
	0.689266
	1.00573
	0.998552
	0.841474
	1.0579
	0.780469
	0.930426
	0.846588
	1.0843
	0.869782
	0.71181
	0.725109
	0.634463
	0.760141
	0.764682
	0.895448
	0.719048
	0.725992
	0.858525
	0.739994
	1.16175
	0.733458
	0.852036
	0.85779
	0.59509
	0.68404
	0.746972
	0.746212
	0.777668
	0.864942
	0.814913
	0.939858
	0.68668
	0.704373
	0.808705
	0.762843
	0.714058
	0.838984
	0.67073
	0.742086
	0.773417
	0.64884
	0.67548
	0.586638
	1.09711
	0.705484
	0.698235
	0.695417
	0.669584
	0.64216
	0.612244
	0.493042

## Sheet: Fig 2b
z=0nm	Distance from center	Gamm Actin	Average	Stdev	Beta Actin	Average	Stdev		z=0nm	Distance from center	Gamm Actin	Average	Stdev	Beta Actin	Average	Stdev
	-1.46		0.00914646	0.0390393		0.0334279	0.0257964			-1.46		0.0281299	0.0305145		0.0237964	0.0262366
	-1.41133		0.00521419	0.0359737		0.0288302	0.0250289			-1.41133		0.0230386	0.0291859		0.0205655	0.0272484
	-1.36267		0.00226895	0.0340869		0.024179	0.0238704			-1.36267		0.0178146	0.0278525		0.0165706	0.0278342
	-1.314		0.000574053	0.0330151		0.019475	0.0222513			-1.314		0.0131718	0.0266556		0.0122149	0.0277493
	-1.26533		0	0.0319145		0.0146451	0.020343			-1.26533		0.0089748	0.0249669		0.00786616	0.0267027
	-1.21667		0.000651139	0.0309584		0.00987233	0.0184263			-1.21667		0.00511642	0.02251		0.00410524	0.0242351
	-1.168		0.00325223	0.032043		0.00547241	0.0167138			-1.168		0.00189566	0.0203561		0.00137144	0.0203958
	-1.11933		0.00903919	0.0375527		0.00192662	0.0154768			-1.11933		0	0.020132		3.58162e-18	0.0167079
	-1.07067		0.0194323	0.0478699		0	0.0153031			-1.07067		0.000143723	0.0221544		0.000412721	0.015737
	-1.022		0.0359589	0.0610655		0.000628466	0.017087			-1.022		0.00292112	0.0257697		0.00300247	0.0177995
	-0.973333		0.0604349	0.0747172		0.00473003	0.0213215			-0.973333		0.00909194	0.0308076		0.00797062	0.0208261
	-0.924667		0.0946933	0.0874185		0.0132233	0.027801			-0.924667		0.0199835	0.0376873		0.0156993	0.0244212
	-0.876		0.140287	0.0992278		0.0272862	0.0361223			-0.876		0.0375998	0.0466762		0.0273881	0.0300964
	-0.827333		0.198735	0.110789		0.0485505	0.0459505			-0.827333		0.0642398	0.0573646		0.0450675	0.0384132
	-0.778667		0.271811	0.122174		0.0790045	0.0569268			-0.778667		0.10208	0.0690044		0.0707781	0.0479897
	-0.73		0.360556	0.132751		0.120728	0.068578			-0.73		0.15298	0.0810883		0.105871	0.0577889
	-0.681333		0.463511	0.141719		0.175408	0.0802747			-0.681333		0.218457	0.0934079		0.151031	0.0684082
	-0.632667		0.575986	0.147827		0.243647	0.0911483			-0.632667		0.299351	0.10556		0.20659	0.0803993
	-0.584		0.691037	0.148399		0.324391	0.0999796			-0.584		0.394915	0.116418		0.27241	0.0923901
	-0.535333		0.800513	0.139713		0.415012	0.105274			-0.535333		0.501652	0.124048		0.347621	0.102
	-0.486667		0.89514	0.119314		0.511925	0.105645			-0.486667		0.61301	0.126133		0.430692	0.107552
	-0.438		0.964726	0.0891053		0.610839	0.100309			-0.438		0.72055	0.120632		0.519546	0.108499
	-0.389333		1	0.0603436		0.706441	0.0895612			-0.389333		0.816027	0.106447		0.611107	0.105088
	-0.340667		0.995465	0.0584733		0.792556	0.0749656			-0.340667		0.893145	0.084295		0.700764	0.0979902
	-0.292		0.951548	0.0821508		0.863658	0.0590875			-0.292		0.948462	0.0579404		0.782934	0.0880303
	-0.243333		0.875661	0.105872		0.917013	0.044523			-0.243333		0.981899	0.0363977		0.852861	0.0755751
	-0.194667		0.782007	0.121062		0.953565	0.0327246			-0.194667		0.996983	0.0348675		0.908281	0.0598899
	-0.146		0.688924	0.128987		0.976779	0.0236896			-0.146		1	0.0482381		0.949443	0.0404546
	-0.0973333		0.613376	0.134137		0.990544	0.0172655			-0.0973333		0.997656	0.0614177		0.97777	0.0204794
	-0.0486667		0.565784	0.138702		0.997761	0.0139636			-0.0486667		0.994765	0.0701101		0.994449	0.0113522
	0		0.549783	0.140708		1	0.013182			0		0.99358	0.0731794		1	0.0134609
	0.0486667		0.565784	0.138702		0.997761	0.0139636			0.0486667		0.994765	0.0701101		0.994449	0.0113522
	0.0973333		0.613376	0.134137		0.990544	0.0172655			0.0973333		0.997656	0.0614177		0.97777	0.0204794
	0.146		0.688924	0.128987		0.976779	0.0236896			0.146		1	0.0482381		0.949443	0.0404546
	0.194667		0.782007	0.121062		0.953565	0.0327246			0.194667		0.996983	0.0348675		0.908281	0.0598899
	0.243333		0.875661	0.105872		0.917013	0.044523			0.243333		0.981899	0.0363977		0.852861	0.0755751
	0.292		0.951548	0.0821508		0.863658	0.0590875			0.292		0.948462	0.0579404		0.782934	0.0880303
	0.340667		0.995465	0.0584733		0.792556	0.0749656			0.340667		0.893145	0.084295		0.700764	0.0979902
	0.389333		1	0.0603436		0.706441	0.0895612			0.389333		0.816027	0.106447		0.611107	0.105088
	0.438		0.964726	0.0891053		0.610839	0.100309			0.438		0.72055	0.120632		0.519546	0.108499
	0.486667		0.89514	0.119314		0.511925	0.105645			0.486667		0.61301	0.126133		0.430692	0.107552
	0.535333		0.800513	0.139713		0.415012	0.105274			0.535333		0.501652	0.124048		0.347621	0.102
	0.584		0.691037	0.148399		0.324391	0.0999796			0.584		0.394915	0.116418		0.27241	0.0923901
	0.632667		0.575986	0.147827		0.243647	0.0911483			0.632667		0.299351	0.10556		0.20659	0.0803993
	0.681333		0.463511	0.141719		0.175408	0.0802747			0.681333		0.218457	0.0934079		0.151031	0.0684082
	0.73		0.360556	0.132751		0.120728	0.068578			0.73		0.15298	0.0810883		0.105871	0.0577889
	0.778667		0.271811	0.122174		0.0790045	0.0569268			0.778667		0.10208	0.0690044		0.0707781	0.0479897
	0.827333		0.198735	0.110789		0.0485505	0.0459505			0.827333		0.0642398	0.0573646		0.0450675	0.0384132
	0.876		0.140287	0.0992278		0.0272862	0.0361223			0.876		0.0375998	0.0466762		0.0273881	0.0300964
	0.924667		0.0946933	0.0874185		0.0132233	0.027801			0.924667		0.0199835	0.0376873		0.0156993	0.0244212
	0.973333		0.0604349	0.0747172		0.00473003	0.0213215			0.973333		0.00909194	0.0308076		0.00797062	0.0208261
	1.022		0.0359589	0.0610655		0.000628466	0.017087			1.022		0.00292112	0.0257697		0.00300247	0.0177995
	1.07067		0.0194323	0.0478699		0	0.0153031			1.07067		0.000143723	0.0221544		0.000412721	0.015737
	1.11933		0.00903919	0.0375527		0.00192662	0.0154768			1.11933		0	0.020132		0	0.0167079
	1.168		0.00325223	0.032043		0.00547241	0.0167138			1.168		0.00189566	0.0203561		0.00137144	0.0203958
	1.21667		0.000651139	0.0309584		0.00987233	0.0184263			1.21667		0.00511642	0.02251		0.00410524	0.0242351
	1.26533		0	0.0319145		0.0146451	0.020343			1.26533		0.0089748	0.0249669		0.00786616	0.0267027
	1.314		0.000574053	0.0330151		0.019475	0.0222513			1.314		0.0131718	0.0266556		0.0122149	0.0277493
	1.36267		0.00226895	0.0340869		0.024179	0.0238704			1.36267		0.0178146	0.0278525		0.0165706	0.0278342
	1.41133		0.00521419	0.0359737		0.0288302	0.0250289			1.41133		0.0230386	0.0291859		0.0205655	0.0272484
	1.46		0.00914646	0.0390393		0.0334279	0.0257964			1.46		0.0281299	0.0305145		0.0237964	0.0262366

## Sheet: Fig 2c
Gamma Actin	FWHM			FWHM
	0.382538		Minimum	0.2014
	0.340539		25% Percentile	0.3566
	0.627103		Median	0.4616
	0.379511		75% Percentile	0.5901
	0.497833		Maximum	0.9105
	0.509633
	0.4669		Mean	0.4828
	0.713547		Std. Deviation	0.1565
	0.356472
	0.844931
	0.621639
	0.650007
	0.686788
	0.529126
	0.550656
	0.522143
	0.511943
	0.461601
	0.524582
	0.453598
	0.658126
	0.624696
	0.470548
	0.354666
	0.602177
	0.308358
	0.484305
	0.275833
	0.455152
	0.289277
	0.209208
	0.59584
	0.447224
	0.448683
	0.299857
	0.51957
	0.344821
	0.297048
	0.293282
	0.322697
	0.452399
	0.300682
	0.49992
	0.361022
	0.356638
	0.453649
	0.282532
	0.546573
	0.241244
	0.33044
	0.424614
	0.223124
	0.331529
	0.471307
	0.458501
	0.231009
	0.402402
	0.201402
	0.331508
	0.484349
	0.30524
	0.426536
	0.236529
	0.489672
	0.477526
	0.328078
	0.326402
	0.418703
	0.391271
	0.569993
	0.380678
	0.379198
	0.487748
	0.384306
	0.353984
	0.475085
	0.282638
	0.612864
	0.583484
	0.595619
	0.385606
	0.666292
	0.721724
	0.45732
	0.375381
	0.50846
	0.732907
	0.656103
	0.645781
	0.23863
	0.445366
	0.477158
	0.603264
	0.405374
	0.46218
	0.683258
	0.493331
	0.460742
	0.438742
	0.584483
	0.45352
	0.754028
	0.382028
	0.350267
	0.442236
	0.74309
	0.837982
	0.620893
	0.314796
	0.873222
	0.477158
	0.603264
	0.405374
	0.46218
	0.683258
	0.493331
	0.460742
	0.438742
	0.584483
	0.45352
	0.754028
	0.382028
	0.350267
	0.442236
	0.74309
	0.837982
	0.620893
	0.314796
	0.873222
	0.496862
	0.48002
	0.339062
	0.355241
	0.474847
	0.316796
	0.34259
	0.536552
	0.676496
	0.466418
	0.718349
	0.399458
	0.62053
	0.865235
	0.910452
	0.583914

## Sheet: Fig 2d
Gamma Actin	Diameter			Diameter
	0.853458		Minimum	0.384
	0.887605		25% Percentile	0.6294
	0.784274		Median	0.7382
	0.98545		75% Percentile	0.8542
	1.07629		Maximum	1.38
	0.997782
	0.72221		Mean	0.7502
	0.691877		Std. Deviation	0.1823
	0.646202
	0.568713
	0.821438
	1.00666
	0.732218
	0.914782
	0.555986
	0.855003
	1.16242
	1.12054
	0.876561
	0.984767
	0.834931
	0.875364
	0.818733
	0.9687
	0.764942
	0.794294
	0.757414
	0.651029
	0.666003
	0.642566
	0.812926
	0.627055
	0.772693
	0.605486
	0.496466
	0.715922
	0.649
	0.547183
	0.838178
	0.869519
	0.707594
	0.579434
	0.784206
	0.857578
	0.716016
	0.755775
	0.862359
	0.497347
	0.771158
	0.582171
	0.720169
	0.646639
	0.738028
	0.840644
	0.691492
	0.709155
	1.0097
	0.655589
	0.41877
	0.541365
	0.462667
	0.595996
	0.50701
	0.579214
	0.787829
	0.650099
	0.655061
	0.7585
	0.610762
	0.73819
	0.656445
	0.759401
	0.773217
	0.818638
	0.9347
	0.871792
	0.799994
	0.881251
	0.523361
	0.699758
	0.476638
	0.795202
	0.710001
	0.499994
	0.660287
	0.493329
	0.908762
	0.746691
	0.639518
	0.383957
	1.38049
	0.518858
	0.796839
	0.746249
	0.647054
	0.729642
	0.981823
	0.456882
	1.055
	0.645753
	1.03452
	0.590598
	0.84351
	0.904122
	0.657548
	0.629289
	0.786447
	1.07777
	0.629434
	1.21338
	0.518858
	0.796839
	0.746249
	0.647054
	0.729642
	0.981823
	0.456882
	1.055
	0.645753
	1.03452
	0.590598
	0.84351
	0.904122
	0.657548
	0.629289
	0.786447
	1.07777
	0.629434
	1.21338
	0.775103
	0.798178
	0.552818
	0.895699
	1.11062
	0.820887
	0.784948
	0.590193
	0.588577
	0.41709
	0.520862
	0.752157
	0.59512
	0.663646
	0.68216
	0.549008

## Sheet: Fig 3b
z=0 nm	Distance from center	Actin	Average	Stdev	Myosin	Average	Stdev	Vinculin	Average	Stdev		z=555 nm	Distance from center	Actin	Average	Stdev	Myosin	Average	Stdev	Vinculin	Average	Stdev
	-1.6		0.219357	0.0314463		0.491673	0.0532085		0.485752	0.0391184			-1.6		0.0196761	0.0033335		0.880674	0.0325198		0.12997	0.0290121
	-1.56		0.218954	0.0310066		0.491684	0.0526105		0.489346	0.0392854			-1.56		0.0189441	0.0030304		0.882774	0.0314895		0.131097	0.0293198
	-1.52		0.218404	0.0304917		0.491946	0.0520293		0.492663	0.0394498			-1.52		0.0181182	0.00270293		0.884451	0.0307725		0.132096	0.0296018
	-1.48		0.217709	0.0299621		0.492651	0.0515578		0.495785	0.0396888			-1.48		0.0171718	0.00233249		0.885883	0.0303294		0.132913	0.0299719
	-1.44		0.216816	0.0295499		0.493832	0.0510655		0.498942	0.0398536			-1.44		0.0160797	0.00193827		0.887166	0.0300657		0.134007	0.0302237
	-1.4		0.215696	0.0292766		0.495506	0.0508772		0.50248	0.0398927			-1.4		0.0148534	0.0016133		0.8886	0.0297143		0.135348	0.0303906
	-1.36		0.214506	0.0291502		0.497645	0.0508925		0.506712	0.0399875			-1.36		0.0135729	0.00140565		0.890641	0.0294127		0.137102	0.0302634
	-1.32		0.213336	0.0291759		0.500336	0.0513342		0.512625	0.0401326			-1.32		0.0122883	0.00131612		0.893588	0.0289224		0.139519	0.0301516
	-1.28		0.212313	0.0293943		0.503301	0.0523759		0.520484	0.0404139			-1.28		0.0110518	0.00130456		0.897494	0.0284774		0.142614	0.0301687
	-1.24		0.211577	0.0298338		0.506253	0.0541507		0.530576	0.0406732			-1.24		0.00992397	0.00137278		0.902229	0.0278452		0.146674	0.0303519
	-1.2		0.211293	0.0304533		0.508832	0.0565423		0.542981	0.0407305			-1.2		0.00895838	0.00154136		0.907485	0.027034		0.15166	0.0308024
	-1.16		0.211633	0.0311642		0.511098	0.0595783		0.557546	0.0405094			-1.16		0.00819442	0.00173455		0.913029	0.026072		0.157513	0.0311111
	-1.12		0.212631	0.0318963		0.513178	0.0628194		0.574502	0.0400211			-1.12		0.00767903	0.00187221		0.918356	0.0250928		0.164723	0.03117
	-1.08		0.214332	0.0325829		0.515074	0.0661099		0.593937	0.0393716			-1.08		0.00753526	0.00196078		0.923528	0.0241026		0.173121	0.0309978
	-1.04		0.216845	0.0332447		0.516574	0.0692703		0.616274	0.0383258			-1.04		0.00789985	0.0020804		0.92857	0.0229892		0.183193	0.0307838
	-1		0.220329	0.033902		0.51711	0.0723096		0.641379	0.0368197			-1		0.00886424	0.00226519		0.933906	0.0215774		0.194422	0.0303612
	-0.96		0.224879	0.0346247		0.516081	0.0750522		0.669451	0.0349032			-0.96		0.0104725	0.00256258		0.939553	0.0200065		0.20688	0.0299612
	-0.92		0.230694	0.0353897		0.512892	0.0772974		0.700074	0.032685			-0.92		0.0128607	0.00296		0.945417	0.0184431		0.220726	0.0295841
	-0.88		0.237932	0.0362149		0.50695	0.0787403		0.732913	0.0304919			-0.88		0.0162786	0.00356409		0.95051	0.016613		0.235634	0.029171
	-0.84		0.246803	0.0370794		0.498123	0.079208		0.767615	0.0283915			-0.84		0.0209597	0.00438481		0.954276	0.0147343		0.252085	0.0289529
	-0.8		0.257462	0.0379445		0.485913	0.0788779		0.803691	0.0267023			-0.8		0.0270815	0.00538854		0.955859	0.013031		0.269728	0.0290315
	-0.76		0.270103	0.0387254		0.470314	0.0777693		0.840647	0.0249488			-0.76		0.0349093	0.00651132		0.954678	0.0119063		0.28854	0.0294644
	-0.72		0.284976	0.0394348		0.45072	0.0759108		0.877872	0.0229804			-0.72		0.0446962	0.00771427		0.949077	0.0108593		0.30796	0.0303194
	-0.68		0.302504	0.0401157		0.427252	0.0732521		0.91338	0.0201976			-0.68		0.056744	0.00904856		0.938156	0.00932907		0.327192	0.0316141
	-0.64		0.323059	0.0408582		0.400075	0.0697959		0.944716	0.016468			-0.64		0.0713507	0.0106057		0.920841	0.00762285		0.345501	0.0331058
	-0.6		0.347279	0.0415832		0.369128	0.0655693		0.968585	0.0117683			-0.6		0.0889519	0.0124761		0.896565	0.00670484		0.362112	0.034875
	-0.56		0.375846	0.042119		0.334884	0.0606102		0.981399	0.00744418			-0.56		0.109995	0.0146684		0.865529	0.00741002		0.376042	0.0363316
	-0.52		0.409589	0.0424067		0.297872	0.0550467		0.97893	0.00766068			-0.52		0.134603	0.0170481		0.828578	0.00935324		0.386112	0.0375134
	-0.48		0.449455	0.0423533		0.259291	0.0489769		0.957013	0.0130425			-0.48		0.162831	0.0195175		0.786581	0.01179		0.390928	0.0380673
	-0.44		0.496298	0.0417784		0.220469	0.0425623		0.912158	0.0193507			-0.44		0.194544	0.0219799		0.740281	0.0142644		0.388962	0.0376524
	-0.4		0.549964	0.0402744		0.182977	0.0359478		0.843039	0.0248807			-0.4		0.229371	0.024438		0.69111	0.016116		0.378932	0.0358951
	-0.36		0.609352	0.0376846		0.147671	0.0293591		0.751155	0.0285075			-0.36		0.266637	0.026697		0.64045	0.0169696		0.360198	0.0325427
	-0.32		0.672812	0.034126		0.114943	0.0229151		0.640855	0.0297424			-0.32		0.305482	0.0285121		0.589813	0.0169674		0.334101	0.0275645
	-0.28		0.73768	0.0298546		0.0853847	0.0168771		0.518498	0.02819			-0.28		0.344664	0.0296921		0.540666	0.0170023		0.30207	0.0213805
	-0.24		0.80063	0.0251918		0.0600063	0.0115639		0.39276	0.0244527			-0.24		0.382529	0.0301411		0.494356	0.0180921		0.267086	0.0149719
	-0.2		0.858801	0.0204266		0.0393683	0.00733695		0.272992	0.0196677			-0.2		0.417467	0.0299041		0.452076	0.0205723		0.232363	0.0103159
	-0.16		0.908857	0.0157253		0.0237419	0.0042311		0.168724	0.0147914			-0.16		0.447445	0.0292056		0.415709	0.0238441		0.201323	0.0103615
	-0.12		0.948481	0.0116485		0.0124447	0.00216245		0.0868285	0.0105321			-0.12		0.471155	0.0284362		0.38672	0.0270803		0.1766	0.0140177
	-0.08		0.976018	0.00859471		0.00485742	0.000749103		0.0307268	0.00672046			-0.08		0.487591	0.027962		0.366493	0.0300617		0.159661	0.0178711
	-0.04		0.989799	0.00702315		0.00109812	0.000300125		0.0035366	0.00318278			-0.04		0.495847	0.0278495		0.356411	0.032333		0.151653	0.0203371
	0		0.989799	0.00649539		0.00109812	0.000265401		0.0035366	0.000593558			0		0.495847	0.0278626		0.356411	0.0338013		0.151653	0.0211473
	0.04		0.976018	0.00669785		0.00485742	0.000455544		0.0307268	0.00472039			0.04		0.487591	0.0277915		0.366493	0.0343095		0.159661	0.0202392
	0.08		0.948481	0.007985		0.0124447	0.00153164		0.0868285	0.00911422			0.08		0.471155	0.0276435		0.38672	0.0342413		0.1766	0.0182608
	0.12		0.908857	0.0109511		0.0237419	0.00302405		0.168724	0.0136775			0.12		0.447445	0.0276977		0.415709	0.0337745		0.201323	0.0160764
	0.16		0.858801	0.0150649		0.0393683	0.00498808		0.272992	0.0177497			0.16		0.417467	0.0281228		0.452076	0.0329037		0.232363	0.0156482
	0.2		0.80063	0.0198886		0.0600063	0.00770266		0.39276	0.0211578			0.2		0.382529	0.0287244		0.494356	0.031216		0.267086	0.0181422
	0.24		0.73768	0.0248069		0.0853847	0.0111094		0.518498	0.023646			0.24		0.344664	0.0290045		0.540666	0.0291058		0.30207	0.0229817
	0.28		0.672812	0.029693		0.114943	0.0152885		0.640855	0.02503			0.28		0.305482	0.0286493		0.589813	0.0269907		0.334101	0.0284224
	0.32		0.609352	0.0342435		0.147671	0.0200893		0.751155	0.0248515			0.32		0.266637	0.0275642		0.64045	0.0251881		0.360198	0.0335331
	0.36		0.549964	0.038165		0.182977	0.025657		0.843039	0.0232886			0.36		0.229371	0.0258449		0.69111	0.023668		0.378932	0.0375726
	0.4		0.496298	0.0411202		0.220469	0.0319396		0.912158	0.0203178			0.4		0.194544	0.023632		0.740281	0.0221529		0.388962	0.040489
	0.44		0.449455	0.0430736		0.259291	0.0389174		0.957013	0.0157928			0.44		0.162831	0.0210244		0.786581	0.0207143		0.390928	0.0418041
	0.48		0.409589	0.0441402		0.297872	0.0459585		0.97893	0.0101952			0.48		0.134603	0.0183087		0.828578	0.0191697		0.386112	0.0418673
	0.52		0.375846	0.0443524		0.334884	0.0525014		0.981399	0.00447976			0.52		0.109995	0.0156407		0.865529	0.0175604		0.376042	0.0409167
	0.56		0.347279	0.04377		0.369128	0.0581213		0.968585	0.00639229			0.56		0.0889519	0.0132187		0.896565	0.016174		0.362112	0.0393468
	0.6		0.323059	0.0425297		0.400075	0.0626305		0.944716	0.013148			0.6		0.0713507	0.0111648		0.920841	0.0155753		0.345501	0.0378693
	0.64		0.302504	0.0409367		0.427252	0.0658842		0.91338	0.0195768			0.64		0.056744	0.00950159		0.938156	0.0161788		0.327192	0.0366164
	0.68		0.284976	0.0393102		0.45072	0.0678452		0.877872	0.024607			0.68		0.0446962	0.00815681		0.949077	0.0176563		0.30796	0.0355776
	0.72		0.270103	0.0378491		0.470314	0.0684903		0.840647	0.0280757			0.72		0.0349093	0.00705268		0.954678	0.0195672		0.28854	0.0347418
	0.76		0.257462	0.0365813		0.485913	0.0678239		0.803691	0.030261			0.76		0.0270815	0.00611865		0.955859	0.0213677		0.269728	0.0340025
	0.8		0.246803	0.0354941		0.498123	0.0663243		0.767615	0.0313273			0.8		0.0209597	0.00536898		0.954276	0.0231937		0.252085	0.0333094
	0.84		0.237932	0.0344805		0.50695	0.0643826		0.732913	0.0317582			0.84		0.0162786	0.00483659		0.95051	0.0250034		0.235634	0.0325729
	0.88		0.230694	0.0334638		0.512892	0.0623473		0.700074	0.0319415			0.88		0.0128607	0.00452876		0.945417	0.0274518		0.220726	0.0320291
	0.92		0.224879	0.0325025		0.516081	0.0603358		0.669451	0.0319385			0.92		0.0104725	0.00444801		0.939553	0.0303977		0.20688	0.0316382
	0.96		0.220329	0.0316284		0.51711	0.0582555		0.641379	0.0321557			0.96		0.00886424	0.00448792		0.933906	0.0337619		0.194422	0.0314687
	1		0.216845	0.0308736		0.516574	0.0560953		0.616274	0.0324685			1		0.00789985	0.00455793		0.92857	0.0368676		0.183193	0.0313665
	1.04		0.214332	0.0302874		0.515074	0.0540452		0.593937	0.0330031			1.04		0.00753526	0.0046336		0.923528	0.0392978		0.173121	0.0311117
	1.08		0.212631	0.0297791		0.513178	0.0521722		0.574502	0.0336255			1.08		0.00767903	0.00474245		0.918356	0.0409575		0.164723	0.0308416
	1.12		0.211633	0.0293529		0.511098	0.0506145		0.557546	0.0341795			1.12		0.00819442	0.00490674		0.913029	0.0418628		0.157513	0.0306118
	1.16		0.211293	0.0290464		0.508832	0.0492388		0.542981	0.0347345			1.16		0.00895838	0.00513858		0.907485	0.0423089		0.15166	0.0303332
	1.2		0.211577	0.0289306		0.506253	0.0481563		0.530576	0.0352437			1.2		0.00992397	0.00540525		0.902229	0.0423101		0.146674	0.0301209
	1.24		0.212313	0.0289708		0.503301	0.0473629		0.520484	0.0357323			1.24		0.0110518	0.00572447		0.897494	0.0421944		0.142614	0.0297666
	1.28		0.213336	0.0291423		0.500336	0.0468246		0.512625	0.0363459			1.28		0.0122883	0.00605536		0.893588	0.0420222		0.139519	0.0295007
	1.32		0.214506	0.029352		0.497645	0.0463308		0.506712	0.0368494			1.32		0.0135729	0.00640319		0.890641	0.0419002		0.137102	0.0291815
	1.36		0.215696	0.0296181		0.495506	0.0457491		0.50248	0.0372448			1.36		0.0148534	0.00676416		0.8886	0.0419092		0.135348	0.029035
	1.4		0.216816	0.0299236		0.493832	0.0451838		0.498942	0.0375587			1.4		0.0160797	0.00711131		0.887166	0.0419903		0.134007	0.0290236
	1.44		0.217709	0.0301945		0.492651	0.0449025		0.495785	0.0377347			1.44		0.0171718	0.00737764		0.885883	0.0420532		0.132913	0.0292304
	1.48		0.218404	0.0303673		0.491946	0.0450182		0.492663	0.0378879			1.48		0.0181182	0.00757057		0.884451	0.0420013		0.132096	0.0294387
	1.52		0.218954	0.0304963		0.491684	0.0452809		0.489346	0.0378809			1.52		0.0189441	0.00770299		0.882774	0.0417611		0.131097	0.0295125
	1.56		0.219357	0.0305647		0.491673	0.0456032		0.485752	0.0378902			1.56		0.0196761	0.0077939		0.880674	0.0414989		0.12997	0.0296064

[truncated: 29 more sheets: Fig 3c, Fig 4d, Fig 4e, Fig 4f, Fig 4g, Fig 4h, Fig 5c, Fig 5d, Fig 5e, Fig 5f, Fig 6a, Fig 6b, Fig 6d, Fig 6e, Fig 6f, Fig 6g, Fig 7b, Fig 7d, Fig 7g, Fig 7k …]
